# Supplementary material for: Experimental heatwaves compromise sperm function and cause transgenerational damage in a model insect
Source: Nat Commun. 2018 Nov 13;9:4771. doi: 10.1038/s41467-018-07273-z (PMC6233181; doi:10.1038/s41467-018-07273-z)
Supplement: Supplementary file 1 — Source Data [file 41467_2018_7273_MOESM1_ESM.xlsx]

## Sheet: Figure 1
Female.I.D.No	Sex	Temperature.oC	Offspring.count.B1.10D	Offspring.count.B2.10D	Offspring.count.20D
1	Female	30	96	123	219
2	Female	30	95	194	289
3	Female	30	133	177	310
4	Female	30	16	0	16
5	Female	30	78	130	208
6	Female	30	156	178	334
7	Female	30	82	89	171
8	Female	30	153	183	336
9	Female	30	92	160	252
10	Female	30	109	144	253
11	Female	30	89	80	169
12	Female	30	122	121	243
13	Female	30	128	88	216
14	Female	30	158	159	317
15	Female	30	110	117	227
16	Female	30	158	156	314
17	Female	30	96	133	229
18	Female	30	127	120	247
19	Female	30	141	0	141
20	Female	30	130	143	273
21	Female	30	166	199	365
22	Female	30	137	152	289
23	Female	30	153	145	298
24	Female	30	103	107	210
25	Female	30	73	12	85
26	Female	30	166	82	248
27	Female	30	144	93	237
28	Female	30	116	143	259
29	Female	30	41	0	41
30	Female	30	134	153	287
31	Female	30	117	120	237
32	Female	30	112	148	260
33	Female	30	154	57	211
34	Female	30	110	95	205
35	Female	30	182	186	368
36	Female	30	98	125	223
37	Female	30	116	126	242
38	Female	30	121	118	239
39	Female	30	115	91	206
40	Female	30	69	92	161
41	Female	30	140	139	279
42	Female	30	139	138	277
43	Female	30	152	184	336
44	Female	30	150	162	312
45	Female	30	96	66	162
46	Female	30	112	117	229
47	Female	30	112	115	227
48	Female	30	153	148	301
49	Female	30	152	149	301
50	Female	30	83	112	195
51	Female	30	53	49	102
52	Female	30	96	105	201
53	Female	30	76	76	152
54	Female	30	66	89	155
55	Female	30	45	18	63
56	Female	30	98	87	185
57	Female	30	70	93	163
58	Female	30	55	72	127
59	Female	30	86	76	162
60	Female	30	31	85	116
61	Female	30	92	84	176
62	Female	30	114	9	123
63	Female	30	93	102	195
64	Female	30	52	34	86
65	Female	30	84	88	172
66	Female	30	65	74	139
67	Female	30	96	0	96
68	Female	30	116	122	238
69	Female	30	81	28	109
70	Female	30	63	109	172
71	Female	30	64	54	118
72	Female	30	102	105	207
73	Female	30	90	64	154
74	Female	30	64	67	131
75	Female	30	110	110	220
76	Female	35	102	99	201
77	Female	35	89	66	155
78	Female	35	132	80	212
79	Female	35	78	89	167
80	Female	35	123	142	265
81	Female	35	145	153	298
82	Female	35	133	132	265
83	Female	35	71	45	116
84	Female	35	134	156	290
85	Female	35	201	102	303
86	Female	35	142	79	221
87	Female	35	152	123	275
88	Female	35	130	101	231
89	Female	35	165	147	312
90	Female	35	149	145	294
91	Female	35	143	121	264
92	Female	35	112	143	255
93	Female	35	133	150	283
94	Female	35	134	105	239
95	Female	35	134	121	255
96	Female	35	154	143	297
97	Female	35	141	156	297
98	Female	35	201	158	359
99	Female	35	121	135	256
100	Female	35	129	158	287
101	Female	35	167	65	232
102	Female	35	134	104	238
103	Female	35	135	119	254
104	Female	35	221	99	320
105	Female	35	170	123	293
106	Female	35	191	119	310
107	Female	35	112	67	179
108	Female	35	78	156	234
109	Female	35	106	105	211
110	Female	38	119	130	249
111	Female	38	113	131	244
112	Female	38	158	163	321
113	Female	38	183	167	350
114	Female	38	197	175	372
115	Female	38	136	158	294
116	Female	38	163	138	301
117	Female	38	131	143	274
118	Female	38	145	154	299
119	Female	38	116	109	225
120	Female	38	170	183	353
121	Female	38	120	124	244
122	Female	38	157	119	276
123	Female	38	111	131	242
124	Female	38	133	81	214
125	Female	38	149	154	303
126	Female	38	0	0	0
127	Female	38	159	184	343
128	Female	38	129	167	296
129	Female	38	146	151	297
130	Female	38	175	185	360
131	Female	38	125	104	229
132	Female	38	147	115	262
133	Female	38	148	81	229
134	Female	38	163	93	256
135	Female	38	143	178	321
136	Female	38	149	127	276
137	Female	38	105	110	215
138	Female	38	2	0	2
139	Female	38	131	156	287
140	Female	38	102	88	190
141	Female	38	75	116	191
142	Female	38	118	153	271
143	Female	38	122	142	264
144	Female	38	114	121	235
145	Female	38	97	151	248
146	Female	38	113	174	287
147	Female	38	109	126	235
148	Female	38	152	167	319
149	Female	38	132	167	299
150	Female	38	125	138	263
151	Female	38	108	97	205
152	Female	38	89	136	225
153	Female	39	142	137	279
154	Female	39	134	169	303
155	Female	39	80	141	221
156	Female	39	171	128	299
157	Female	39	163	124	287
158	Female	39	104	111	215
159	Female	39	151	0	151
160	Female	39	106	111	217
161	Female	39	139	32	171
162	Female	39	105	109	214
163	Female	39	108	102	210
164	Female	39	145	138	283
165	Female	39	70	2	72
166	Female	39	113	126	239
167	Female	39	118	171	289
168	Female	39	74	56	130
169	Female	39	94	130	224
170	Female	39	10	0	10
171	Female	39	79	137	216
172	Female	39	126	115	241
173	Female	39	80	39	119
174	Female	39	87	105	192
175	Female	39	209	215	424
176	Female	39	103	130	233
177	Female	39	102	117	219
178	Female	39	70	98	168
179	Female	39	174	132	306
180	Female	39	113	134	247
181	Female	39	114	92	206
182	Female	39	131	175	306
183	Female	39	138	151	289
184	Female	39	139	182	321
185	Female	39	160	151	311
186	Female	39	152	200	352
187	Female	39	9	0	9
188	Female	40	133	195	328
189	Female	40	143	162	305
190	Female	40	67	87	154
191	Female	40	146	167	313
192	Female	40	142	149	291
193	Female	40	73	2	75
194	Female	40	67	106	173
195	Female	40	161	131	292
196	Female	40	174	112	286
197	Female	40	170	144	314
198	Female	40	122	151	273
199	Female	40	120	163	283
200	Female	40	72	131	203
201	Female	40	92	114	206
202	Female	40	85	101	186
203	Female	40	118	158	276
204	Female	40	115	6	121
205	Female	40	61	124	185
206	Female	40	70	84	154
207	Female	40	141	165	306
208	Female	40	8	0	8
209	Female	40	141	138	279
210	Female	40	113	188	301
211	Female	40	107	114	221
212	Female	40	151	139	290
213	Female	40	129	183	312
214	Female	40	108	41	149
215	Female	40	108	32	140
216	Female	40	152	158	310
217	Female	40	168	195	363
218	Female	40	146	177	323
219	Female	40	110	166	276
220	Female	40	54	86	140
221	Female	40	95	26	121
222	Female	40	60	179	239
223	Female	42	61	73	134
224	Female	42	136	133	269
225	Female	42	0	0	0
226	Female	42	83	101	184
227	Female	42	115	150	265
228	Female	42	86	144	230
229	Female	42	41	108	149
230	Female	42	126	148	274
231	Female	42	97	116	213
232	Female	42	93	116	209
233	Female	42	4	134	138
234	Female	42	7	7	14
235	Female	42	112	129	241
236	Female	42	124	168	292
237	Female	42	40	139	179
238	Female	42	86	134	220
239	Female	42	78	120	198
240	Female	42	90	109	199
241	Female	42	105	91	196
242	Female	42	156	141	297
243	Female	42	94	126	220
244	Female	42	91	113	204
245	Female	42	104	136	240
246	Female	42	168	180	348
247	Female	42	112	119	231
248	Female	42	116	121	237
249	Female	42	130	142	272
250	Female	42	114	113	227
251	Male	30	111	123	234
252	Male	30	108	115	223
253	Male	30	128	124	252
254	Male	30	115	98	213
255	Male	30	135	125	260
256	Male	30	103	90	193
257	Male	30	94	83	177
258	Male	30	86	74	160
259	Male	30	234	20	254
260	Male	30	125	132	257
261	Male	30	119	103	222
262	Male	30	143	100	243
263	Male	30	83	79	162
264	Male	30	47	54	101
265	Male	30	81	82	163
266	Male	30	107	115	222
267	Male	30	147	111	258
268	Male	30	171	168	339
269	Male	30	110	116	226
270	Male	30	94	122	216
271	Male	30	96	28	124
272	Male	30	95	57	152
273	Male	30	131	25	156
274	Male	30	105	74	179
275	Male	30	86	111	197
276	Male	30	93	14	107
277	Male	30	96	52	148
278	Male	30	95	66	161
279	Male	30	149	91	240
280	Male	30	116	141	257
281	Male	30	111	101	212
282	Male	30	133	91	224
283	Male	30	68	70	138
284	Male	30	122	71	193
285	Male	30	98	128	226
286	Male	30	83	55	138
287	Male	30	111	86	197
288	Male	30	107	81	188
289	Male	30	138	34	172
290	Male	30	103	122	225
291	Male	30	151	145	296
292	Male	30	159	86	245
293	Male	30	108	60	168
294	Male	30	97	58	155
295	Male	30	146	150	296
296	Male	30	104	93	197
297	Male	30	75	79	154
298	Male	30	114	119	233
299	Male	30	161	177	338
300	Male	30	125	114	239
301	Male	30	108	11	119
302	Male	30	100	60	160
303	Male	30	82	80	162
304	Male	30	109	192	301
305	Male	30	134	127	261
306	Male	30	72	73	145
307	Male	30	48	40	88
308	Male	30	91	18	109
309	Male	30	109	90	199
310	Male	30	87	108	195
311	Male	30	86	68	154
312	Male	30	71	60	131
313	Male	30	95	100	195
314	Male	30	104	94	198
315	Male	30	73	40	113
316	Male	30	79	98	177
317	Male	30	67	39	106
318	Male	30	98	90	188
319	Male	30	89	94	183
320	Male	30	36	116	152
321	Male	30	108	90	198
322	Male	30	89	94	183
323	Male	30	87	94	181
324	Male	30	80	59	139
325	Male	30	114	128	242
326	Male	30	86	98	184
327	Male	30	53	55	108
328	Male	30	32	40	72
329	Male	30	92	87	179
330	Male	35	142	145	287
331	Male	35	161	147	308
332	Male	35	167	131	298
333	Male	35	99	98	197
334	Male	35	201	154	355
335	Male	35	178	133	311
336	Male	35	148	101	249
337	Male	35	135	159	294
338	Male	35	121	134	255
339	Male	35	132	92	224
340	Male	35	204	93	297
341	Male	35	132	78	210
342	Male	35	141	124	265
343	Male	35	167	114	281
344	Male	35	156	155	311
345	Male	35	145	174	319
346	Male	35	143	145	288
347	Male	35	91	78	169
348	Male	35	234	101	335
349	Male	35	129	117	246
350	Male	35	143	145	288
351	Male	35	145	121	266
352	Male	35	22	125	147
353	Male	35	80	69	149
354	Male	35	92	129	221
355	Male	35	98	81	179
356	Male	35	134	92	226
357	Male	35	102	115	217
358	Male	35	122	90	212
359	Male	35	144	138	282
360	Male	35	171	170	341
361	Male	35	150	157	307
362	Male	35	99	92	191
363	Male	38	88	106	194
364	Male	38	119	101	220
365	Male	38	119	163	282
366	Male	38	118	42	160
367	Male	38	65	81	146
368	Male	38	107	81	188
369	Male	38	85	4	89
370	Male	38	108	93	201
371	Male	38	68	81	149
372	Male	38	72	20	92
373	Male	38	2	76	78
374	Male	38	58	110	168
375	Male	38	96	60	156
376	Male	38	106	101	207
377	Male	38	107	123	230
378	Male	38	83	120	203
379	Male	38	67	90	157
380	Male	38	96	101	197
381	Male	38	125	112	237
382	Male	38	107	116	223
383	Male	38	87	87	174
384	Male	38	134	111	245
385	Male	38	34	11	45
386	Male	38	81	123	204
387	Male	38	153	142	295
388	Male	38	59	157	216
389	Male	38	88	41	129
390	Male	38	91	40	131
391	Male	38	133	123	256
392	Male	38	88	35	123
393	Male	38	136	133	269
394	Male	38	148	109	257
395	Male	38	149	47	196
396	Male	38	106	123	229
397	Male	38	133	155	288
398	Male	38	92	87	179
399	Male	38	42	51	93
400	Male	38	15	0	15
401	Male	38	96	148	244
402	Male	38	164	147	311
403	Male	38	129	149	278
404	Male	38	75	103	178
405	Male	38	0	94	94
406	Male	38	106	130	236
407	Male	38	93	63	156
408	Male	38	86	67	153
409	Male	38	54	104	158
410	Male	38	92	160	252
411	Male	39	149	167	316
412	Male	39	96	88	184
413	Male	39	112	118	230
414	Male	39	118	131	249
415	Male	39	122	137	259
416	Male	39	125	83	208
417	Male	39	91	102	193
418	Male	39	77	67	144
419	Male	39	124	118	242
420	Male	39	118	142	260
421	Male	39	145	75	220
422	Male	39	62	79	141
423	Male	39	161	152	313
424	Male	39	68	86	154
425	Male	39	121	118	239
426	Male	39	81	107	188
427	Male	39	72	60	132
428	Male	39	113	69	182
429	Male	39	0	0	0
430	Male	39	106	145	251
431	Male	39	0	0	0
432	Male	39	24	109	133
433	Male	39	79	100	179
434	Male	39	0	0	0
435	Male	39	73	79	152
436	Male	39	104	113	217
437	Male	39	13	116	129
438	Male	39	95	102	197
439	Male	39	76	120	196
440	Male	39	115	119	234
441	Male	39	75	123	198
442	Male	39	155	126	281
443	Male	39	106	139	245
444	Male	39	65	52	117
445	Male	39	103	141	244
446	Male	39	127	118	245
447	Male	39	117	107	224
448	Male	39	116	103	219
449	Male	39	122	102	224
450	Male	39	94	85	179
451	Male	39	116	138	254
452	Male	39	69	90	159
453	Male	39	95	106	201
454	Male	40	59	42	101
455	Male	40	61	99	160
456	Male	40	123	127	250
457	Male	40	51	58	109
458	Male	40	97	108	205
459	Male	40	0	0	0
460	Male	40	98	98	196
461	Male	40	85	129	214
462	Male	40	0	1	1
463	Male	40	119	149	268
464	Male	40	0	0	0
465	Male	40	0	0	0
466	Male	40	69	101	170
467	Male	40	67	40	107
468	Male	40	53	74	127
469	Male	40	87	120	207
470	Male	40	117	125	242
471	Male	40	131	50	181
472	Male	40	0	0	0
473	Male	40	59	38	97
474	Male	40	79	93	172
475	Male	40	82	73	155
476	Male	40	39	94	133
477	Male	40	74	37	111
478	Male	40	94	102	196
479	Male	40	31	117	148
480	Male	40	114	111	225
481	Male	40	110	128	238
482	Male	40	73	102	175
483	Male	40	61	89	150
484	Male	40	0	0	0
485	Male	40	75	96	171
486	Male	40	75	10	85
487	Male	40	81	21	102
488	Male	40	109	109	218
489	Male	40	80	124	204
490	Male	40	110	49	159
491	Male	40	88	101	189
492	Male	40	54	97	151
493	Male	40	94	91	185
494	Male	40	125	68	193
495	Male	40	96	74	170
496	Male	40	117	143	260
497	Male	40	67	72	139
498	Male	40	68	89	157
499	Male	40	93	104	197
500	Male	40	85	84	169
501	Male	40	76	80	156
502	Male	42	69	117	186
503	Male	42	30	69	99
504	Male	42	39	25	64
505	Male	42	68	70	138
506	Male	42	66	80	146
507	Male	42	58	73	131
508	Male	42	30	75	105
509	Male	42	37	0	37
510	Male	42	0	0	0
511	Male	42	0	0	0
512	Male	42	3	1	4
513	Male	42	49	1	50
514	Male	42	0	0	0
515	Male	42	106	125	231
516	Male	42	2	0	2
517	Male	42	126	123	249
518	Male	42	67	57	124
519	Male	42	43	17	60
520	Male	42	127	141	268
521	Male	42	0	0	0
522	Male	42	0	0	0
523	Male	42	80	58	138
524	Male	42	0	0	0
525	Male	42	33	2	35
526	Male	42	131	130	261
527	Male	42	40	122	162
528	Male	42	0	0	0
529	Male	42	171	145	316
530	Male	42	40	2	42
531	Male	42	70	76	146
532	Male	42	23	30	53
533	Male	42	84	78	162
534	Male	42	105	92	197
535	Male	42	0	0	0
536	Male	42	97	97	194
537	Male	42	0	0	0
538	Male	42	122	84	206
539	Male	42	72	67	139
540	Male	42	0	0	0
541	Male	42	40	94	134
542	Male	42	80	99	179
543	Male	42	124	103	227

## Sheet: Figure 2a
Replicate	Offspring.count.10D	Temperature.oC
1	125	42female
2	212	42female
3	119	42female
4	160	42female
5	61	42female
6	217	42female
7	196	42female
8	124	42female
9	189	42female
10	144	42female
11	121	42female
12	175	42female
13	88	42female
14	168	42female
15	175	42female
16	232	42female
17	158	42female
18	158	42female
19	132	42female
20	230	42female
21	119	42female
22	176	42female
23	120	42female
24	138	42female
25	181	42female
26	81	42female
27	197	42female
28	197	42female
29	159	42female
30	167	42female
31	165	42female
32	189	42female
33	0	42female
34	231	42female
35	228	42female
36	212	42female
37	154	42female
38	185	42female
39	199	42female
40	173	42female
41	108	42female
42	137	42female
43	213	42female
44	209	42female
45	148	42female
46	161	42female
47	222	42female
48	222	42female
49	104	42female
50	154	42female
51	183	42female
52	138	42female
53	183	42female
54	134	42female
55	194	42female
56	48	42femalesperm
57	67	42femalesperm
58	0	42femalesperm
59	139	42femalesperm
60	80	42femalesperm
61	45	42femalesperm
62	109	42femalesperm
63	58	42femalesperm
64	110	42femalesperm
65	123	42femalesperm
66	126	42femalesperm
67	156	42femalesperm
68	143	42femalesperm
69	49	42femalesperm
70	177	42femalesperm
71	154	42femalesperm
72	40	42femalesperm
73	163	42femalesperm
74	114	42femalesperm
75	182	42femalesperm
76	120	42femalesperm
77	181	42femalesperm
78	63	42femalesperm
79	73	42femalesperm
80	112	42femalesperm
81	128	42femalesperm
82	162	42femalesperm
83	65	42femalesperm
84	121	42femalesperm
85	85	42femalesperm
86	108	42femalesperm
87	17	42femalesperm
88	77	42femalesperm
89	162	42femalesperm
90	142	42femalesperm
91	158	42femalesperm
92	152	42femalesperm
93	87	42femalesperm
94	116	42femalesperm
95	65	42femalesperm
96	95	42femalesperm
97	31	42femalesperm
98	150	42femalesperm
99	40	42femalesperm
100	106	42femalesperm
101	164	42femalesperm
102	116	42femalesperm
103	134	42femalesperm
104	148	42femalesperm
105	168	42femalesperm
106	124	42femalesperm
107	155	42femalesperm
108	0	42femalesperm
109	119	42femalesperm
110	121	42femalesperm
111	118	42femalesperm
112	145	42femalesperm
113	162	42femalesperm
114	147	42femalesperm
115	114	42femalesperm
116	0	42femalesperm
117	110	42femalesperm

## Sheet: Figure 2b
Replicate	Temperature.oC	THL.count.7D	Rdhd.count.7D	Focal.male.P2
1	30	80	2	0.98
2	30	76	42	0.64
3	30	59	67	0.47
4	30	63	29	0.68
5	30	65	4	0.94
6	30	70	43	0.62
7	30	111	22	0.83
8	30	112	1	0.99
9	30	85	33	0.72
10	30	77	16	0.83
11	30	88	1	0.99
12	30	86	42	0.67
13	30	69	2	0.97
14	30	48	48	0.5
15	30	35	38	0.48
16	30	106	0	1
17	30	94	8	0.92
18	30	6	9	0.4
19	30	52	25	0.68
20	30	0	112	0
21	30	81	24	0.77
22	30	95	6	0.94
23	30	89	6	0.94
24	30	68	25	0.73
25	30	65	18	0.78
26	30	87	25	0.78
27	30	53	51	0.51
28	30	109	4	0.96
29	30	80	38	0.68
30	30	85	5	0.94
31	30	118	0	1
32	30	102	20	0.84
33	30	106	5	0.95
34	30	98	33	0.75
35	30	85	0	1
36	30	101	27	0.79
37	30	60	20	0.75
38	30	89	14	0.86
39	30	33	69	0.32
40	30	71	19	0.79
41	30	71	67	0.51
42	30	108	9	0.92
43	30	69	24	0.74
44	30	61	58	0.51
45	30	90	22	0.8
46	30	123	7	0.95
47	30	42	76	0.36
48	30	78	30	0.72
49	30	52	7	0.88
50	30	95	19	0.83
51	42	0	24	0
52	42	4	3	0.57
53	42	0	129	0
54	42	58	58	0.5
55	42	6	5	0.55
56	42	45	36	0.56
57	42	0	102	0
58	42	54	53	0.5
59	42	52	44	0.54
60	42	101	0	1
61	42	0	107	0
62	30	132	19	0.87
63	30	52	12	0.81
64	30	79	8	0.91
65	30	98	58	0.63
66	30	104	19	0.85
67	30	124	3	0.98
68	30	129	10	0.93
69	30	138	12	0.92
70	30	101	32	0.76
71	30	121	15	0.89
72	30	20	4	0.83
73	30	115	16	0.88
74	30	94	44	0.68
75	30	69	50	0.58
76	30	140	18	0.89
77	42	8	128	0.06
78	42	5	86	0.05
79	42	0	129	0
80	42	52	72	0.42
81	42	0	70	0
82	42	75	55	0.58
83	42	19	75	0.2
84	42	15	128	0.1
85	42	16	64	0.2
86	42	24	106	0.18
87	42	5	69	0.07
88	42	102	40	0.72
89	42	94	18	0.84
90	42	28	116	0.19
91	42	9	100	0.08
92	42	45	53	0.46
93	42	97	29	0.77
94	42	17	96	0.15
95	42	38	74	0.34
96	42	61	24	0.72
97	42	75	52	0.59
98	42	52	63	0.45
99	42	17	123	0.12
100	42	33	57	0.37
101	42	20	139	0.13
102	42	51	53	0.49
103	42	20	140	0.13
104	42	36	84	0.3
105	42	61	43	0.59
106	42	29	108	0.21
107	42	12	101	0.11
108	42	17	66	0.2
109	42	14	117	0.11
110	42	38	79	0.32
111	42	30	61	0.33
112	42	9	84	0.1
113	42	11	99	0.1
114	42	66	31	0.68
115	42	15	23	0.39
116	42	35	26	0.57

## Sheet: Figure 2c
Replicate	Offspring.count.20D	Temperature.oC
1	327	30
2	182	30
3	373	30
4	323	30
5	374	30
6	318	30
7	147	30
8	127	30
9	0	30
10	104	30
11	339	30
12	241	30
13	339	30
14	42	30
15	284	30
16	243	30
17	113	30
18	374	30
19	91	30
20	206	30
21	28	42
22	144	42
23	189	42
24	242	42
25	277	42
26	160	42
27	82	42
28	42	42
29	296	42
30	251	42
31	11	42
32	0	42
33	170	42
34	1	42
35	164	42
36	0	42
37	0	42
38	322	42
39	0	42
40	0	42
41	88	42
42	103	42
43	159	42
44	0	42
45	5	42
46	222	42
47	254	42
48	300	42
49	0	42
50	351	42
51	268	42
52	233	42
53	0	42
54	46	42
55	0	42
56	5	double42
57	0	double42
58	2	double42
59	21	double42
60	1	double42
61	64	double42
62	61	double42
63	0	double42
64	0	double42
65	0	double42
66	0	double42
67	42	double42
68	0	double42
69	0	double42
70	0	double42
71	1	double42
72	0	double42
73	78	double42
74	104	double42
75	4	double42
76	0	double42
77	0	double42
78	0	double42
79	0	double42
80	28	double42
81	2	double42
82	0	double42
83	0	double42
84	3	double42

## Sheet: Figure 3a
Replicate	Mean.sperm.count	Temperature.oC
1	4638	control
2	57991	control
3	4830	control
4	118630	control
5	94198	control
6	2690	control
7	4528	control
8	3888	control
9	8912	control
10	6663	control
11	5748	control
12	5726	control
13	7291	control
14	127094	control
15	8349	control
16	5842	control
17	4284	control
18	80573	control
19	18880	control
20	76101	control
21	30308	control
22	158935	control
23	12955	control
24	41666	control
1.C.1	111858	control
1.C.2	169938	control
1.C.3	155418	control
1.C.4	84431	control
1.C.5	146276	control
1.C.6	141973	control
2.C.1	126647	control
2.C.2	65071	control
2.C.3	214573	control
2.C.4	160527	control
3.C.3	0	control
3.C.9	0	control
3.C.15	0	control
4.C.1	0	control
25	11692	heat
26	4801	heat
27	8483	heat
28	9554	heat
29	4788	heat
30	1076	heat
31	7584	heat
32	3524	heat
33	723	heat
34	11147	heat
35	18980	heat
36	507	heat
37	4936	heat
38	1855	heat
39	7367	heat
40	3121	heat
41	4469	heat
42	18330	heat
43	6059	heat
44	218	heat
45	2528	heat
46	11337	heat
1.H.1	9949	heat
1.H.2	0	heat
1.H.3	76902	heat
1.H.4	4840	heat
1.H.5	0	heat
1.H.6	6453	heat
2.H.1	0	heat
2.H.2	25096	heat
2.H.3	148427	heat
2.H.4	13444	heat
3.H.12	5378	heat
3.H.13	0	heat
4.H.4	67222	heat
4.H.5	0	heat
4.H.6	67222	heat
4.H.7	0	heat
4.H.8	31729	heat
4.H.9	0	heat
4.H.10	0	heat
4.H.11	0	heat
4.H.12	0	heat
4.H.13	0	heat
4.H.14	0	heat
4.H.15	112396	heat
4.H.16	0	heat
4.H.17	0	heat
4.H.18	0	heat
4.H.19	19898	heat
4.H.20	0	heat
4.H.21	94649	heat
4.H.22	0	heat
4.H.23	0	heat
4.H.24	2689	heat
4.H.25	56467	heat

## Sheet: Figure 3b
Replicate	composite.treatment	x10.total.tract.mean.intensity
1	CS24	3072.71
2	CS24	6802.67
3	CS24	2228.77
4	CS24	1496.42
5	CS24	2502.15
6	CS24	3237.19
7	CS24	801.48
8	CS24	956.81
9	CS24	1653.39
10	CS24	5725.08
11	CS24	5181.51
12	CS24	4837.27
13	CS24	853.4
14	CS24	5000.83
15	CS24	2986.06
16	CS24	2650.09
17	CS24	1340.91
18	CS24	1536.99
19	CS24	1478.7
20	CS24	817.7
21	CS24	1298.14
22	CS24	3010.88
23	HS24	1046.15
24	HS24	2546.62
25	HS24	91.91
26	HS24	3085.86
27	HS24	821.08
28	HS24	1184.29
29	HS24	861.3
30	HS24	1894.2
31	HS24	2500.59
32	HS24	1920.87
33	HS24	1071.26
34	HS24	212.87
35	HS24	737.61
36	HS24	50.61
37	HS24	1177.27
38	HS24	108.85
39	HS24	62.12
40	HS24	1026.54
41	HS24	59.81
42	HS24	334.57
43	HS24	793.38
44	HS24	35.86
45	HS24	35.37
46	HS24	74.34

## Sheet: Figure 3c
Replicate.Block	Temperature.oC	Sperm.dye.live	Sperm.dye.dead	Sperm.dye.total	Sperm.dye.prop
1.C.1	control	110244	1613	111858	0.986
1.C.2	control	146813	23124	169938	0.864
1.C.3	control	129604	25813	155418	0.834
1.C.4	control	57542	26889	84431	0.682
1.C.5	control	138747	7529	146276	0.949
1.C.6	control	131756	10218	141973	0.928
2.C.1	control	92121	34525	126647	0.727
2.C.2	control	47324	17747	65071	0.727
2.C.3	control	197364	17209	214573	0.92
2.C.4	control	96800	63727	160527	0.603
1.H.1	heat	1882	8067	9949	0.189
1.H.3	heat	44636	32267	76902	0.58
1.H.4	heat	538	4302	4840	0.111
1.H.6	heat	2151	4302	6453	0.333
2.H.2	heat	0	25096	25096	0
2.H.3	heat	94111	54316	148427	0.634
2.H.4	heat	3227	10218	13444	0.24
3.H.12	heat	0	5378	5378	0
4.H.4	heat	51627	15596	67222	0.768
4.H.6	heat	8604	58618	67222	0.128
4.H.8	heat	15058	16671	31729	0.475
4.H.15	heat	57004	55391	112396	0.507
4.H.19	heat	1613	18284	19898	0.081
4.H.21	heat	57542	37107	94649	0.608
4.H.24	heat	0	2689	2689	0
4.H.25	heat	12907	43560	56467	0.229

## Sheet: Figure 3h analysis
Replicate	Temperature.oC	Egg.sum.10D	Hatch.prop	Larvae.sum	Pupation.prop	Pupae.sum	Eclosion.prop	Adult.sum	Egg.to.adult.prop
1	30	96	0.927	89	0.989	88	1	88	0.917
2	30	235	0.881	207	0.99	205	1	205	0.872
3	30	177	0.831	147	1	147	1	147	0.831
4	30	198	0.874	173	0.942	163	1	163	0.823
5	30	194	0.845	164	0.988	162	1	162	0.835
6	30	208	0.755	157	1	157	1	157	0.755
7	30	143	0.951	136	1	136	1	136	0.951
8	30	194	0.928	180	0.994	179	1	179	0.923
9	30	208	0.909	189	0.995	188	0.995	187	0.899
10	30	68	0.309	21	1	21	1	21	0.309
11	30	129	0.876	113	0.982	111	1	111	0.86
12	30	167	0.719	120	1	120	1	120	0.719
13	30	164	0.854	140	0.986	138	1	138	0.841
14	30	186	0.903	168	0.97	163	1	163	0.876
15	30	192	0.839	161	0.981	158	1	158	0.823
16	30	173	0.931	161	0.994	160	1	160	0.925
17	30	196	0.867	170	0.982	167	0.994	166	0.847
18	30	203	0.966	196	1	196	1	196	0.966
19	30	172	0.93	160	0.994	159	1	159	0.924
20	30	192	0.839	161	1	161	1	161	0.839
21	30	202	0.926	187	0.989	185	1	185	0.916
22	30	196	0.903	177	0.972	172	0.994	171	0.872
23	30	200	0.945	189	0.995	188	1	188	0.94
24	30	177	0.712	126	1	126	1	126	0.712
25	30	200	0.92	184	1	184	1	184	0.92
26	30	203	0.901	183	0.995	182	1	182	0.897
27	30	195	0.985	192	0.995	191	1	191	0.979
28	30	194	0.979	190	1	190	1	190	0.979
29	30	230	0.7	161	1	161	1	161	0.7
30	30	217	0.945	205	0.907	186	1	186	0.857
31	30	192	0.865	166	0.994	165	1	165	0.859
32	30	151	0	0	NA	0	NA	0	0
33	30	182	0.995	181	1	181	1	181	0.995
34	30	187	0.936	175	0.994	174	1	174	0.93
35	30	202	0.931	188	0.984	185	1	185	0.916
36	30	182	0.978	178	1	178	1	178	0.978
37	30	181	0.906	164	0.963	158	1	158	0.873
38	30	156	0.897	140	0.993	139	1	139	0.891
40	30	197	0.914	180	0.994	179	0.994	178	0.904
42	42	149	0.872	130	0.992	129	0.992	128	0.859
43	42	69	0	0	NA	0	NA	0	0
45	42	98	0	0	NA	0	NA	0	0
46	42	44	0.682	30	1	30	1	30	0.682
48	42	223	0.857	191	0.99	189	1	189	0.848
49	42	137	0.628	86	0.988	85	0.988	84	0.613
50	42	35	0	0	NA	0	NA	0	0
51	42	52	0	0	NA	0	NA	0	0
52	42	89	0	0	NA	0	NA	0	0
53	42	44	0	0	NA	0	NA	0	0
55	42	185	0.919	170	0.965	164	0.994	163	0.881
56	42	49	0.612	30	0.9	27	1	27	0.551
58	42	149	0.913	136	1	136	1	136	0.913
59	42	99	0	0	NA	0	NA	0	0
62	42	34	0	0	NA	0	NA	0	0
63	42	42	0	0	NA	0	NA	0	0
64	42	201	0.965	194	0.856	166	1	166	0.826
65	42	88	0	0	NA	0	NA	0	0
66	42	202	0.901	182	0.995	181	1	181	0.896
67	42	126	0.683	86	0.977	84	1	84	0.667
68	42	58	0	0	NA	0	NA	0	0
69	42	52	0	0	NA	0	NA	0	0
70	42	155	0.019	3	0.667	2	1	2	0.013
71	42	197	0.985	194	0.969	188	1	188	0.954
72	42	207	0.913	189	0.995	188	1	188	0.908
73	42	138	0	0	NA	0	NA	0	0
74	42	93	0.516	48	1	48	1	48	0.516
75	42	204	0.941	192	0.979	188	1	188	0.922
76	42	195	0.897	175	0.994	174	1	174	0.892
77	42	184	0.891	164	0.988	162	1	162	0.88
79	42	95	0.011	1	1	1	1	1	0.011
80	42	105	0	0	NA	0	NA	0	0

## Sheet: Figure 3h plot
Replicate	Temperature.oC	Count	Prop.success	Life.stage	Life.stage.names
1	30	96	0.927	1	egghatch
2	30	235	0.881	1	egghatch
3	30	177	0.831	1	egghatch
4	30	198	0.874	1	egghatch
5	30	194	0.845	1	egghatch
6	30	208	0.755	1	egghatch
7	30	143	0.951	1	egghatch
8	30	194	0.928	1	egghatch
9	30	208	0.909	1	egghatch
10	30	68	0.309	1	egghatch
11	30	129	0.876	1	egghatch
12	30	167	0.719	1	egghatch
13	30	164	0.854	1	egghatch
14	30	186	0.903	1	egghatch
15	30	192	0.839	1	egghatch
16	30	173	0.931	1	egghatch
17	30	196	0.867	1	egghatch
18	30	203	0.966	1	egghatch
19	30	172	0.93	1	egghatch
20	30	192	0.839	1	egghatch
21	30	202	0.926	1	egghatch
22	30	196	0.903	1	egghatch
23	30	200	0.945	1	egghatch
24	30	177	0.712	1	egghatch
25	30	200	0.92	1	egghatch
26	30	203	0.901	1	egghatch
27	30	195	0.985	1	egghatch
28	30	194	0.979	1	egghatch
29	30	230	0.7	1	egghatch
30	30	217	0.945	1	egghatch
31	30	192	0.865	1	egghatch
32	30	151	0	1	egghatch
33	30	182	0.995	1	egghatch
34	30	187	0.936	1	egghatch
35	30	202	0.931	1	egghatch
36	30	182	0.978	1	egghatch
37	30	181	0.906	1	egghatch
38	30	156	0.897	1	egghatch
40	30	197	0.914	1	egghatch
42	42	149	0.872	1	egghatch
43	42	69	0	1	egghatch
45	42	98	0	1	egghatch
46	42	44	0.682	1	egghatch
48	42	223	0.857	1	egghatch
49	42	137	0.628	1	egghatch
50	42	35	0	1	egghatch
51	42	52	0	1	egghatch
52	42	89	0	1	egghatch
53	42	44	0	1	egghatch
55	42	185	0.919	1	egghatch
56	42	49	0.612	1	egghatch
58	42	149	0.913	1	egghatch
59	42	99	0	1	egghatch
62	42	34	0	1	egghatch
63	42	42	0	1	egghatch
64	42	201	0.965	1	egghatch
65	42	88	0	1	egghatch
66	42	202	0.901	1	egghatch
67	42	126	0.683	1	egghatch
68	42	58	0	1	egghatch
69	42	52	0	1	egghatch
70	42	155	0.019	1	egghatch
71	42	197	0.985	1	egghatch
72	42	207	0.913	1	egghatch
73	42	138	0	1	egghatch
74	42	93	0.516	1	egghatch
75	42	204	0.941	1	egghatch
76	42	195	0.897	1	egghatch
77	42	184	0.891	1	egghatch
79	42	95	0.011	1	egghatch
80	42	105	0	1	egghatch
1	30	89	0.989	2	larvaepup
2	30	207	0.99	2	larvaepup
3	30	147	1	2	larvaepup
4	30	173	0.942	2	larvaepup
5	30	164	0.988	2	larvaepup
6	30	157	1	2	larvaepup
7	30	136	1	2	larvaepup
8	30	180	0.994	2	larvaepup
9	30	189	0.995	2	larvaepup
10	30	21	1	2	larvaepup
11	30	113	0.982	2	larvaepup
12	30	120	1	2	larvaepup
13	30	140	0.986	2	larvaepup
14	30	168	0.97	2	larvaepup
15	30	161	0.981	2	larvaepup
16	30	161	0.994	2	larvaepup
17	30	170	0.982	2	larvaepup
18	30	196	1	2	larvaepup
19	30	160	0.994	2	larvaepup
20	30	161	1	2	larvaepup
21	30	187	0.989	2	larvaepup
22	30	177	0.972	2	larvaepup
23	30	189	0.995	2	larvaepup
24	30	126	1	2	larvaepup
25	30	184	1	2	larvaepup
26	30	183	0.995	2	larvaepup
27	30	192	0.995	2	larvaepup
28	30	190	1	2	larvaepup
29	30	161	1	2	larvaepup
30	30	205	0.907	2	larvaepup
31	30	166	0.994	2	larvaepup
32	30	0	NA	2	larvaepup
33	30	181	1	2	larvaepup
34	30	175	0.994	2	larvaepup
35	30	188	0.984	2	larvaepup
36	30	178	1	2	larvaepup
37	30	164	0.963	2	larvaepup
38	30	140	0.993	2	larvaepup
40	30	180	0.994	2	larvaepup
42	42	130	0.992	2	larvaepup
43	42	0	NA	2	larvaepup
45	42	0	NA	2	larvaepup
46	42	30	1	2	larvaepup
48	42	191	0.99	2	larvaepup
49	42	86	0.988	2	larvaepup
50	42	0	NA	2	larvaepup
51	42	0	NA	2	larvaepup
52	42	0	NA	2	larvaepup
53	42	0	NA	2	larvaepup
55	42	170	0.965	2	larvaepup
56	42	30	0.9	2	larvaepup
58	42	136	1	2	larvaepup
59	42	0	NA	2	larvaepup
62	42	0	NA	2	larvaepup
63	42	0	NA	2	larvaepup
64	42	194	0.856	2	larvaepup
65	42	0	NA	2	larvaepup
66	42	182	0.995	2	larvaepup
67	42	86	0.977	2	larvaepup
68	42	0	NA	2	larvaepup
69	42	0	NA	2	larvaepup
70	42	3	0.667	2	larvaepup
71	42	194	0.969	2	larvaepup
72	42	189	0.995	2	larvaepup
73	42	0	NA	2	larvaepup
74	42	48	1	2	larvaepup
75	42	192	0.979	2	larvaepup
76	42	175	0.994	2	larvaepup
77	42	164	0.988	2	larvaepup
79	42	1	1	2	larvaepup
80	42	0	NA	2	larvaepup
1	30	88	1	3	pupaeeclo
2	30	205	1	3	pupaeeclo
3	30	147	1	3	pupaeeclo
4	30	163	1	3	pupaeeclo
5	30	162	1	3	pupaeeclo
6	30	157	1	3	pupaeeclo
7	30	136	1	3	pupaeeclo
8	30	179	1	3	pupaeeclo
9	30	188	0.995	3	pupaeeclo
10	30	21	1	3	pupaeeclo
11	30	111	1	3	pupaeeclo
12	30	120	1	3	pupaeeclo
13	30	138	1	3	pupaeeclo
14	30	163	1	3	pupaeeclo
15	30	158	1	3	pupaeeclo
16	30	160	1	3	pupaeeclo
17	30	167	0.994	3	pupaeeclo
18	30	196	1	3	pupaeeclo
19	30	159	1	3	pupaeeclo
20	30	161	1	3	pupaeeclo
21	30	185	1	3	pupaeeclo
22	30	172	0.994	3	pupaeeclo
23	30	188	1	3	pupaeeclo
24	30	126	1	3	pupaeeclo
25	30	184	1	3	pupaeeclo
26	30	182	1	3	pupaeeclo
27	30	191	1	3	pupaeeclo
28	30	190	1	3	pupaeeclo
29	30	161	1	3	pupaeeclo
30	30	186	1	3	pupaeeclo
31	30	165	1	3	pupaeeclo
32	30	0	NA	3	pupaeeclo
33	30	181	1	3	pupaeeclo
34	30	174	1	3	pupaeeclo
35	30	185	1	3	pupaeeclo
36	30	178	1	3	pupaeeclo
37	30	158	1	3	pupaeeclo
38	30	139	1	3	pupaeeclo
40	30	179	0.994	3	pupaeeclo
42	42	129	0.992	3	pupaeeclo
43	42	0	NA	3	pupaeeclo
45	42	0	NA	3	pupaeeclo
46	42	30	1	3	pupaeeclo
48	42	189	1	3	pupaeeclo
49	42	85	0.988	3	pupaeeclo
50	42	0	NA	3	pupaeeclo
51	42	0	NA	3	pupaeeclo
52	42	0	NA	3	pupaeeclo
53	42	0	NA	3	pupaeeclo
55	42	164	0.994	3	pupaeeclo
56	42	27	1	3	pupaeeclo
58	42	136	1	3	pupaeeclo
59	42	0	NA	3	pupaeeclo
62	42	0	NA	3	pupaeeclo
63	42	0	NA	3	pupaeeclo
64	42	166	1	3	pupaeeclo
65	42	0	NA	3	pupaeeclo
66	42	181	1	3	pupaeeclo
67	42	84	1	3	pupaeeclo
68	42	0	NA	3	pupaeeclo
69	42	0	NA	3	pupaeeclo
70	42	2	1	3	pupaeeclo
71	42	188	1	3	pupaeeclo
72	42	188	1	3	pupaeeclo
73	42	0	NA	3	pupaeeclo
74	42	48	1	3	pupaeeclo
75	42	188	1	3	pupaeeclo
76	42	174	1	3	pupaeeclo
77	42	162	1	3	pupaeeclo
79	42	1	1	3	pupaeeclo
80	42	0	NA	3	pupaeeclo
1	30	88	0.917	4	adulttotal
2	30	205	0.872	4	adulttotal
3	30	147	0.831	4	adulttotal
4	30	163	0.823	4	adulttotal
5	30	162	0.835	4	adulttotal
6	30	157	0.755	4	adulttotal
7	30	136	0.951	4	adulttotal
8	30	179	0.923	4	adulttotal
9	30	187	0.899	4	adulttotal
10	30	21	0.309	4	adulttotal
11	30	111	0.86	4	adulttotal
12	30	120	0.719	4	adulttotal
13	30	138	0.841	4	adulttotal
14	30	163	0.876	4	adulttotal
15	30	158	0.823	4	adulttotal
16	30	160	0.925	4	adulttotal
17	30	166	0.847	4	adulttotal
18	30	196	0.966	4	adulttotal
19	30	159	0.924	4	adulttotal
20	30	161	0.839	4	adulttotal
21	30	185	0.916	4	adulttotal
22	30	171	0.872	4	adulttotal
23	30	188	0.94	4	adulttotal
24	30	126	0.712	4	adulttotal
25	30	184	0.92	4	adulttotal
26	30	182	0.897	4	adulttotal
27	30	191	0.979	4	adulttotal
28	30	190	0.979	4	adulttotal
29	30	161	0.7	4	adulttotal
30	30	186	0.857	4	adulttotal
31	30	165	0.859	4	adulttotal
32	30	0	0	4	adulttotal
33	30	181	0.995	4	adulttotal
34	30	174	0.93	4	adulttotal
35	30	185	0.916	4	adulttotal
36	30	178	0.978	4	adulttotal
37	30	158	0.873	4	adulttotal
38	30	139	0.891	4	adulttotal
40	30	178	0.904	4	adulttotal
42	42	128	0.859	4	adulttotal
43	42	0	0	4	adulttotal
45	42	0	0	4	adulttotal
46	42	30	0.682	4	adulttotal
48	42	189	0.848	4	adulttotal
49	42	84	0.613	4	adulttotal
50	42	0	0	4	adulttotal
51	42	0	0	4	adulttotal
52	42	0	0	4	adulttotal
53	42	0	0	4	adulttotal
55	42	163	0.881	4	adulttotal
56	42	27	0.551	4	adulttotal
58	42	136	0.913	4	adulttotal
59	42	0	0	4	adulttotal
62	42	0	0	4	adulttotal
63	42	0	0	4	adulttotal
64	42	166	0.826	4	adulttotal
65	42	0	0	4	adulttotal
66	42	181	0.896	4	adulttotal
67	42	84	0.667	4	adulttotal
68	42	0	0	4	adulttotal
69	42	0	0	4	adulttotal
70	42	2	0.013	4	adulttotal
71	42	188	0.954	4	adulttotal
72	42	188	0.908	4	adulttotal
73	42	0	0	4	adulttotal
74	42	48	0.516	4	adulttotal
75	42	188	0.922	4	adulttotal
76	42	174	0.892	4	adulttotal
77	42	162	0.88	4	adulttotal
79	42	1	0.011	4	adulttotal
80	42	0	0	4	adulttotal

## Sheet: Figure 4ab analysis
Line	Paternal.temperature.oC	Mean.line.round.longevity	Censor
1	30	66	1
2	30	71	1
3	30	76	1
4	30	72	1
5	30	70.667	1
7	30	66	1
8	30	72	1
9	30	77	1
10	30	71	1
11	30	67	1
12	30	67	1
13	30	34.667	1
14	30	74	1
15	30	50	1
16	30	49	1
17	30	58	1
18	30	38	1
19	30	74	1
20	30	66	1
21	30	96	1
22	30	73	1
23	30	59	1
24	30	81.333	1
25	30	62.667	1
26	30	72	1
28	30	48	1
29	30	80	1
30	30	59	1
31	40	69	1
32	40	53	1
33	40	77	1
34	40	53	1
35	40	51	1
36	40	68	1
37	40	31	1
38	40	44	1
39	40	39	1
40	40	81	1
41	40	43	1
42	40	47	1
43	40	51	1
44	40	93	1
45	40	46	1
46	40	69	1
47	40	76	1
49	40	72	1
50	40	48	1
51	40	39	1
52	40	44	1
53	40	57	1
54	40	84	1
55	40	67	1
56	40	67	1
57	40	48	1
58	40	59	1
59	40	51	1
60	40	49	1

[truncated: 6 more sheets: Figure 4ab plot, Figure 4cd, Figure 4ef, Suppl Figure 1a, Suppl Figure 1b, Suppl Figure 2]
